# Supplementary material for: Population dynamic of the extinct European aurochs: genetic evidence of a north-south differentiation pattern and no evidence of post-glacial expansion
Source: BMC Evol Biol. 2010 Mar 26;10:83. doi: 10.1186/1471-2148-10-83 (PMC2858146; doi:10.1186/1471-2148-10-83)
Supplement: Additional file 1 — Table S1. Summary of the major characteristics of the samples, including radiocarbon dates. [file 1471-2148-10-83-S1.XLS]

## Sheet: Foglio1
Table S1. Summary of the major characteristics of the samples. Archaeological dates, when radiometric data is not given, are based on the context of, and evidence from, each excavation. Samples in grey were succesfully sequenced for at least one of the three overlapping HVR1 fragments.
				Florence			CEA (Trento)
Lab code	Location	Age	Skeletal element	No. of extractions	No. of molecules	Amplification	No. of extractions	Amplification
36N	Grotta Paglicci, Apulia	17900±30 BP	calcaneus	2		No	_	_
AU-It6	Grotta Paglicci, Apulia	17900±300 BP	malleolar	2	> 1000	Yes	1	Yes
AU-It11	Grotta Paglicci, Apulia	17200±300 BP	tooth	2	> 1000	Yes	_	_
B51	Grotta Paglicci, Apulia	17200±300 BP	distal metatarsal	2		No	_	_
B52	Grotta Paglicci, Apulia	17200±300 BP	mandible	2		No	_	_
B53	Grotta Paglicci, Apulia	17200±300 BP	phalanx	2		No	_	_
AU-It8	Grotta Paglicci, Apulia	17200±300 BP	phalanx	2	> 1000	Yes	1	Yes
B55	Grotta Paglicci, Apulia	17200±300 BP	astragalus	2		No	_	_
B56	Grotta Paglicci, Apulia	17200±300 BP	tooth	2		No	_	_
B57	Grotta Paglicci, Apulia	17200±300 BP	distal metapodial	2		No	_	_
B58	Grotta Paglicci, Apulia	17200±300 BP	tooth	2	> 1000	No	_	_
B60	Grotta Paglicci, Apulia	17200±300 BP	phalanx	2	< 1000	No	_	_
B61	Grotta Paglicci, Apulia	17200±300 BP	metatarsal	2		No	_	_
M36A	Grotta delle Mura , Apulia	11420±100 BP	metapodial	2		No	_	_
M36B	Grotta delle Mura , Apulia	11420±100 BP	metapodial	2		No	_	_
M36C	Grotta delle Mura , Apulia	11420±100 BP	metapodial	2		No	_	_
AU-It9	Grotta delle Mura , Apulia	11420±100 BP	carpal	2	> 1000	Yes	_	_
M36E	Grotta delle Mura , Apulia	11420±100 BP	metapodial	2		No	_	_
M37A	Grotta delle Mura , Apulia	11420±100 BP	metapodial	2		No	_	_
M37B	Grotta delle Mura , Apulia	11420±100 BP	metatarsal	2	< 1000	No	_	_
B39	Grotta delle Mura , Apulia	10850±100 BP	tooth	2		No	_	_
B40	Grotta delle Mura , Apulia	10850±100 BP	tooth	2	> 1000	No	_	_
B41	Grotta delle Mura , Apulia	10850±100 BP	tooth	2		No	_	_
B42	Grotta delle Mura , Apulia	10850±100 BP	metapodial	2		No	_	_
B43	Grotta delle Mura , Apulia	10850±100 BP	metacarpal	2	> 1000	No	_	_
B44	Grotta delle Mura , Apulia	10850±100 BP	tooth	2		No	_	_
B45	Grotta delle Mura , Apulia	10850±100 BP	tooth	2		No	_	_
B46	Grotta delle Mura , Apulia	10850±100 BP	tooth	2		No	_	_
B48	Grotta delle Mura , Apulia	10850±100 BP	tooth	2		No	_	_
AU-It17	Grotta delle Mura , Apulia	10850±100 BP	tooth	2	> 1000	Yes	_	_
AU-It12	Vado all’Arancio, Tuscany	11300±150 BP	phalanx	2	> 1000	Yes	1	Yes
BVA3	Vado all’Arancio, Tuscany	11300±150 BP	metatarsal	2		No	_	_
AU-It18	Vado all’Arancio, Tuscany	11300±150 BP	carpal	2	> 1000	Yes	_	_
BVA5	Vado all’Arancio, Tuscany	11300±150 BP	phalanx	2		No	_	_
AU-It13	Vado all’Arancio, Tuscany	11300±150 BP	phalanx	2	> 1000	Yes	1	Yes
BVA7	Vado all’Arancio, Tuscany	11300±150 BP	calcaneus	2		No	_	_
BVA8	Vado all’Arancio, Tuscany	11300±150 BP	metatarsal	2		No	_	_
AU-It14	Vado all’Arancio, Tuscany	11300±150 BP	malleolar	2	> 1000	Yes	1	Yes
BVA10	Vado all’Arancio, Tuscany	11300±150 BP	malleolar	2		No	_	_
AU-It15	Vado all’Arancio, Tuscany	11300±150 BP	metapodial	2	> 1000	Yes	1	Yes
BVA12	Vado all’Arancio, Tuscany	11300±150 BP	metapodial	2		No	_	_
BVA13	Vado all’Arancio, Tuscany	11300±150 BP	metapodial	2		No	_	_
BVA14	Vado all’Arancio, Tuscany	11300±150 BP	phalanx	2		No	_	_
BVA15	Vado all’Arancio, Tuscany	11300±150 BP	phalanx	2		No	_	_
BVA16	Vado all’Arancio, Tuscany	11300±150 BP	metapodial	2	> 1000	No	_	_
BVA17	Vado all’Arancio, Tuscany	11300±150 BP	metapodial	2		No	_	_
AU-It19	Vado all’Arancio, Tuscany	11300±150 BP	carpal	2	> 1000	Yes	_	_
AU-It7	Grotta della Zà Minica,Sicily	Palaeolithic	tooth	2	> 1000	Yes	1	Yes
BGP	Grotta dei Puntalu, Sicily	Upper Palaeolithic	distal phalanx	2		No	_	_
ENT1	Entella, Sicily	Upper Palaeolithic	tooth	2		No	_	_
ENT2	Entella, Sicily	Upper Palaeolithic	tooth	2		No	_	_
AU-It16	Grotta delle Vitelle,Sicily	Palaeolithic/ Mesolithic	tooth	2	> 1000	Yes	_	_
AU-It10	Grotta delle Vitelle,Sicily	Palaeolithic/ Mesolithic	tooth	2	> 1000	Yes	_	_
107/23	Monte Gallo-Capraro, Sicily	Upper Palaeolithic	tooth	2		No	_	_
R182/434	Rocchicella, Sicily	Upper Palaeolithic	mandible	2		No	_	_
ST293	S.Teodoro, Sicily	Upper Palaeolithic	tooth	2		No	_	_
