# Supplementary material for: Population dynamic of the extinct European aurochs: genetic evidence of a north-south differentiation pattern and no evidence of post-glacial expansion
Source: BMC Evol Biol. 2010 Mar 26;10:83. doi: 10.1186/1471-2148-10-83 (PMC2858146; doi:10.1186/1471-2148-10-83)
Supplement: Additional file 4 — Table S4. The geographic origin, name, samples size, and reference for all the taurine breeds considered in this study. [file 1471-2148-10-83-S4.XLS]

## Sheet: Foglio1
Table S4. Geographic origin, name, samples size, and reference for all the taurine breeds used in this study.
Gographic origin	Breed	n	Reference
Tuscany	Cabannina	13	[1]
	Calvana	8	[1]
	Chianina	38	[1, 2]
	Maremmana	34	[1, 2]
Northern Italy	Italian Red Pied	21	[1, 2]
	Piedmontese	11	[1]
	Rendena	10	[1]
	Romagnola	26	[1, 2, 3]
Southern Italy	Cinisara	12	[1, 2]
	Italian Podolian	34	[1]
	Modicana	9	[1]
Iberian Peninsula	Alistana	11	[2]
	Barrenda	11	[3]
	Blanco Oreginegro	19	[4]
	Portugal Barroso	10	[2]
Balkan Peninsula	Greek Brachykerati	22	[2]
	Sykia	12	[3]
	Rodopska	8	[2]
	Busa	10	[2]
	Illyaska	8	[2]
Eastern Europe	Slovenia Symir	4	[2]
	Slovakian Red	8	[2]
	Hungarian Grey	12	[2]
	Romenia Sur	10	[2]
	Ukraine Grey Steppe	12	[2]
Britain	Aberdeen Angus	14	[3, 5]
	Galloway	18	[3]
	Hereford	14	[3, 5, 6]
	Highland	12	[3]
	Jersey	13	[3, 5, 6]
Mainland Europe	Charolais	14	[3, 5, 6]
	Friesian	14	[3, 6]
	German Black	11	[3]
	Holstein	24	[7,8,9,10,11]
	Limousine	10	[3]
	Simmenthal	38	[3,5,6,7,10,12]
Western Europe	Icelandic	12	[3]
	Kerry	10	[3]
	Norwegian Red	12	[3]
	Telemark	5	[3]
	Westland Fjord	12	[3]
Middle East	Damascus	12	[3]
	North Iraq	8	[3]
	South Iraq	6	[3]
	Kurdish	11	[3]
Anatolia	Anatolian Black	21	[2, 3]
	East Anatolian Red	14	[2, 3]
	South Anatolian Red	22	[2, 3]
	Turkish Grey	20	[2, 3]
Northern Africa	Egyptian	11	[3]
	Baladi	21	[2]
	Lybya Local	24	[2]
	Morocco Olmez	24	[2]
1) Pellecchia,M., Negrini,R., Colli,L., Patrini,M., Milanesi,E., Achilli,A., Bertorelle,G., Cavalli-Sforza, L.L., Piazza, Torroni, A. and Ajmone-Marsan, P. 2007. The mystery of Etruscan origins: novel clues from Bos taurus mitochondrial DNA Proc. Biol. Sci. 274, 1175-1179.
2) Beja-Pereira, A., Caramelli, D., Lalueza-Fox, C., Vernesi, C., Ferrand, N., Casoli, A., Goyache, F., Royo, L. J., Conti, S., Lari, M., Martini, A., Ouragh, L., Magid, A., Atash, A., Zsolnai, A., Boscato, P., Triantaphylidis, C., Ploumi, K., Sineo, L., Mallegni, F., Taberlet, P., Erhardt, G., Sampietro, L., Bertranpetit, J., Barbujani, G., Luikart, G. & Bertorelle, G. 2006. The origin of Europe…
3) Troy, C. S., MacHugh, D. E., Bailey, J. F., Magee, D. A., Loftus, R. T., Cunningham, P., Chamberlain, A. T., Sykes, B. C. & Bradley, D. G. 2001. Genetic evidence for Near-Eastern origins of European cattle. Nature 410, 1088-1091.
4) Carvajal-Carmona,L.G., Bermudez,N., Olivera-Angel,M., Estrada,L., Ossa,J., Bedoya,G. and Ruiz-Linares,A. 2003. Abundant mtDNA diversity and ancestral admixture in Colombian criollo cattle (Bos taurus). Genetics 165, 1457-1463.
5) Bradley, D. G., MacHugh, D. E., Cunningham, P. & Loftus, R. T. 1996. Mitochondrial diversity and the origins of African and European cattle. Proc. Natl Acad. Sci. USA 93, 5131–5135.
6) Loftus, R. T., MacHugh, D. E., Bradley, D. G., Sharp, P. M. & Cunningham, P. 1994. Evidence for two independent domestications of cattle. Proc. Natl Acad. Sci. USA 91, 2757–2761.
7) Hiendleder,S., Lewalski,H. and Janke,A. 2008. Complete mitochondrial genomes of Bos taurus and Bos indicus provide new insights into intra-species variation, taxonomy and Domestication Cytogenet. Genome Res. 120 (1-2), 150-156.
8) Fujise,H., Murakami,M., Devkota,B., Dhakal,I.P., Takeda,K., Hanada,H., Fujitani,H., Sasaki,M. and Kobayashi,K 2003. Breeding distribution and maternal genetic lineages in Lulu, a dwarf cattle population in Nepal. Anim. Sci. J. 74, 1-5.
9) Takeda,K., Onishi,A., Takahashi,S., Kojima,T. and Hanada,H. 1997. Genetic variants of bovine mitochondrial DNA D-loop region in Japanese Black, Japanese Brown and Holstein breeds. Animal Sci. Technol. 68, 1161-1165.
10) Lai,S.J., Liu,Y.P., Liu,Y.X., Li,X.W. and Yao,Y.G. 2006. Genetic diversity and origin of Chinese cattle revealed by mtDNA D-loop sequence variation Mol. Phylogenet. Evol. 38, 146-154.
11) Lei,C.Z., Chen,H., Zhang,H.C., Cai,X., Liu,R.Y., Luo,L.Y., Wang,C.F., Zhang,W., Ge,Q.L., Zhang,R.F., Lan,X.Y. and Sun,W.B. 2006. Origin and phylogeographical structure of Chinese cattle Anim. Genet. 37 (6), 579-582.
12) Steinborn,R., Muller,M. and Brem,G. 1998. Genetic variation in functionally important domains of the bovine mtDNA control region Biochim. Biophys. Acta 1397 (3), 295-304.
